# Supplementary material for: Quantitative Health Risk Assessment of the Chronic Inhalation of Chemical Compounds in Healthcare and Elderly Care Facilities
Source: Toxics. 2022 Mar 15;10(3):141. doi: 10.3390/toxics10030141 (PMC8954219; doi:10.3390/toxics10030141)
Supplement: Supplementary file 1 [file toxics-10-00141-s001.zip]

Archive with 1 entries (1 files):
- toxics-1604645-supplementary.pdf
